# Supplementary material for: Porous Carbon Material Derived from Steam-Exploded Poplar for Supercapacitor: Insights into Synergistic Effect of KOH and Urea on the Structure and Electrochemical Properties
Source: Materials (Basel). 2022 Apr 8;15(8):2741. doi: 10.3390/ma15082741 (PMC9027541; doi:10.3390/ma15082741)
Supplement: Supplementary file 1 [file materials-15-02741-s001.zip]

Archive with 1 entries (1 files):
- materials-1614380-supplementary.pdf
